# Supplementary material for: Comparison of Micronutrient Intervention Strategies in Ghana and Benin to Cover Micronutrient Needs: Simulation of Bene-Fits and Risks in Women of Reproductive Age
Source: Nutrients. 2021 Jul 1;13(7):2286. doi: 10.3390/nu13072286 (PMC8308306; doi:10.3390/nu13072286)
Supplement: Supplementary file 1 [file nutrients-13-02286-s001.zip]

Archive with 1 entries (1 files):
- nutrients-1254135-supplementary.pdf
